# Supplementary material for: AP‐2 reduces amyloidogenesis by promoting BACE1 trafficking and degradation in neurons
Source: EMBO Rep. 2020 Apr 23;21(6):e47954. doi: 10.15252/embr.201947954 (PMC7271323; doi:10.15252/embr.201947954)
Supplement: Supplementary file 6 — Movie EV1 [file EMBR-21-e47954-s006.zip]

Archive with 9 entries (6 files):
- EMBOR-2019-47954V2_MovieEV1/
- EMBOR-2019-47954V2_MovieEV1/.DS_Store
- __MACOSX/
- __MACOSX/EMBOR-2019-47954V2_MovieEV1/
- __MACOSX/EMBOR-2019-47954V2_MovieEV1/._.DS_Store
- EMBOR-2019-47954V2_MovieEV1/EMBOR-2019-47954V2_MovieEV1.avi
- __MACOSX/EMBOR-2019-47954V2_MovieEV1/._EMBOR-2019-47954V2_MovieEV1.avi
- EMBOR-2019-47954V2_MovieEV1/EMBOR-2019-47954V2_Movie EV1_Legend.docx
- __MACOSX/EMBOR-2019-47954V2_MovieEV1/._EMBOR-2019-47954V2_Movie EV1_Legend.docx
