# Supplementary material for: AP‐2 reduces amyloidogenesis by promoting BACE1 trafficking and degradation in neurons
Source: EMBO Rep. 2020 Apr 23;21(6):e47954. doi: 10.15252/embr.201947954 (PMC7271323; doi:10.15252/embr.201947954)
Supplement: Supplementary file 7 — Movie EV2 [file EMBR-21-e47954-s007.zip]

Archive with 9 entries (6 files):
- EMBOR-2019-47954V2_MovieEV2/
- EMBOR-2019-47954V2_MovieEV2/.DS_Store
- __MACOSX/
- __MACOSX/EMBOR-2019-47954V2_MovieEV2/
- __MACOSX/EMBOR-2019-47954V2_MovieEV2/._.DS_Store
- EMBOR-2019-47954V2_MovieEV2/EMBOR-2019-47954V2_MovieEV2_Legend.docx
- __MACOSX/EMBOR-2019-47954V2_MovieEV2/._EMBOR-2019-47954V2_MovieEV2_Legend.docx
- EMBOR-2019-47954V2_MovieEV2/EMBOR-2019-47954V2_MovieE2.avi
- __MACOSX/EMBOR-2019-47954V2_MovieEV2/._EMBOR-2019-47954V2_MovieE2.avi
