# Supplementary material for: AP‐2 reduces amyloidogenesis by promoting BACE1 trafficking and degradation in neurons
Source: EMBO Rep. 2020 Apr 23;21(6):e47954. doi: 10.15252/embr.201947954 (PMC7271323; doi:10.15252/embr.201947954)
Supplement: Supplementary file 8 — Source Data for Expanded View [file EMBR-21-e47954-s013.zip]

Archive with 6 entries (5 files):
- Source_Data_for_EV_Figures/
- Source_Data_for_EV_Figures/Source_Data_for_FigEV3.xlsx
- Source_Data_for_EV_Figures/Source_Data_for_FigEV2.xlsx
- Source_Data_for_EV_Figures/Source_Data_for_FigEV5.xlsx
- Source_Data_for_EV_Figures/Source_Data_for_FigEV4.xlsx
- Source_Data_for_EV_Figures/Source_Data_for_FigEV1.xlsx
