# Supplementary material for: AP‐2 reduces amyloidogenesis by promoting BACE1 trafficking and degradation in neurons
Source: EMBO Rep. 2020 Apr 23;21(6):e47954. doi: 10.15252/embr.201947954 (PMC7271323; doi:10.15252/embr.201947954)
Supplement: Supplementary file 8 — Source Data for Expanded View [file EMBR-21-e47954-s013.zip › Source_Data_for_EV_Figures/Source_Data_for_FigEV3.xlsx]

## Sheet: Figure S3
	Fig. S3 B					Fig. S3 D		Fig. S3 F			Fig. S3 G
	mCherry	mCherry	AP-2mCherry	AP-2mmCherry		52.6316		eGFP	HA-BACE1-eGFP		mm/sec	0-0.05	0.05-0.1	0.1-0.15	0-15-0.2	0.2-0.25	0.25-0.3	0.3-0.35	0.35-0.4	0.4-0.45	0.45-0.5	0.5-0.55	0.55-0.6	0.6-0.65	0.65-0.7
	scr	si	scr	si		75		0.527148	0.790722		HA-BACE1-eGFP	4.87805	0	0	7.31707	2.43902	14.6341	14.6341	17.0732	12.1951	12.1952	12.1952	2.43902	0	0
	0.165611	0.015795	0.252088	0.234557		80		0	1.0543		BACE1-eGFP	4	0	0	4	24	8	20	4	16	4	8	0	4	4
	0.172569	0.051148	0.334396	0.278422		64.2857		0	0.790722
	0.167207	0.168692	0.249076	0.280639		80.9524		0.527148	1.31787
	0.27438	0.09598	0.197866	0.266146		81.8182		0.790722	0.527148
	0.152826	0.025564	0.147833	0.310715		93.3333		0	0.263574
	0.30554	0.23753	0.207198	0.340014		100		0	0.527148
	0.145497	0.13725	0.251596	0.231518		88.8889		0.263574	0.790722
	0.344685	0.009761	0.298843	0.212402		100		0	0.527148
	0.219476	0.118773	0.14621	0.281247		75		0.263574	0
	0.177054	0.191648	0.060385	0.212787		43.75		0.263574	2.10859
	0.331634	0.016182	0.265636	0.325358		100			0.790722
	0.348435	0.278523	0.247408	0.231565		78.5714
	0.007499	0.04579	0.302154	0.244511		78.2609
	0.055636	0	0.226092	0.282712		92.3077
	0.039598	0.117173	0.213078	0.287856		92.3077
	0.105878	0.054867	0.317893	0.26039		94.4444
	0.254959	0.078506	0.24705	0.159636		86.3636
	0.231875	0.132022	0.249341	0.210351		78.2609
	0.272012	0.185556	0.228872	0.172893
	0.266544	0.112034	0.134068	0.277179
	0.159475	0.120021	0.184429	0.252616
	0.193518	0.10922	0.167103	0.218061
	0.215802	0.033229	0.185509	0.228092
	0.156348	0	0.341882	0.235536
	0.170473	0	0.267067	0.326809
	0.156256	0.06994	0.280885	0.205994
	Fig. S3 H		Fig. S3 I		Fig. S3 K		Fig. S3 L		Fig. S3 N			Fig. S3 Q			Fig. S3 S			Fig. S3 U
	82.1212		93.75		0.94		24.0909		WT	KO		WT	ATG5 KO		BACE1WT	BACE1LL/AA		BACE1WT	BACE1LL/AA
	76.1905		90.2381		0.88		15.8824		0.436112	0.390937		16.6667	4.7619		0.0851537	0.0269731		25	33.3333
	86.6667		100		0.86		0		0.30329	0.187485		49.2857	48.0159		0.0715159	0.185158		57.1429	7.14286
	84.6154		100		0.94		0		0.240577	0.225875		48.75	62.6389		0.0351426	0.049919		42.8571	15.3846
	86.6667		100		0.86		30.7692		0.6672	0.201977		65.7692	48.0769		0.0556542	0.0357752		16.6667	0
	35.2941		62.5		0.88		33.3333		0.244085	0.125923		51.3158	55.3571		0.0379137	0.0373201		88.8889	40
	57.1429		84.6154		0.86		12.5		0.203674	0.217634		51.532	85.2941		0.0565665	0.0522656		18.75	33.3333
	83.3333		100		0.89		20		0.247387	0.178438		50	47.9167		0.0943379	0.078131		61.5385	0
	91.1765		71.6667		0.87		35.7143		0.219359	0.248673		66.3197	13.7821		0.0269825	0.0428599		25	50
	50		77.7778		0.86		11.1111		0.263604	0.17		59.6639	40.7928		0.0208435	0.0362862		33.3333	12.5
	90		100		0.91		22.2222		0.322891	0.26		84.6667	29.5455		0.0161437	0.147302		84.6154	66.6667
	86.6667		75		0.94		0		0.241552	0.36		17.1196	26.7857		0.031622	0.134624		13.3333	36.3636
	83.2237		90		0.91		42.8571		0.612676	0		47.3684	21.0526		0.0251927	0.190187		25	23.0769
	69.6429		87.3077		0.93		0		0.35	0.57		76.9565	52.0217		0.047565	0.121167		37.5	14.2857
	72.9532		95.4545		0.96		21.978		0.30096	0.25		26.9231	25.7576		0.0542293	0.1134		33.3333	22.2222
	86.3636		76.9231		0.96		26.3158		0.54	0		17.6364	15.7895		0.0872977	0.0824848		14.2857	22.7273
	82.1429		100		0.93		17.3913		0.37	0		22.2222	36.5217		0.152564	0.0928297		83.3333	25
	55.5556		83.3333		0.89		20		0.52	0.17		81.8182	15.5556		0.0224745	0.150337		21.4286	0
	100		87.5		0.95		25		0.356667	0.22		61.0972	45		0.0776071	0.166641		26.3158	11.5385
	100		100		0.83		14.2857		0.215	0.4		13.3333	30		0.0316164	0.1636		22.2222	11.1111
	72.2222		64.7059		0.94		0		0.43	0.36		63.2606	33.3333		0.0370453	0.0525238		12.5	8.33333
	94.1176		100		0.96		25		0.33	0.28		34.3912	41.3793		0.0768603	0.0325377		14.2857	25
	66.6667		100		0.94		33.3333		0.323988	0.44		41.453	55		0.0136763	0.14494		12.5	0
	76.9231		85.7143		0.9		30		0.459005	0.433561		45.4194	52.381		0.0274444	0.0260756			0
	63.6111		84.375		0.95		9.09091		0.339134	0.44533		80.8761	20		0.158231	0.059615			21.4286
	63.9706		81.3636		0.95		33.3333		0.339153	0		60	35.3236		0.0151531	0.207519
	88.2353		16.6667		0.97		26.6667		0.372984	0		22.7273	11.7647			0.0958431
	86.1905		88.8889		0.91		19.8718		0.478539	0		66.6667	27.2727
	85.7143		84.2857		0.69		8.33333		0.781875	0.304056		64	25
	80		58.624		0.81		0		0.426524	0.469511		56.25	33.3333
	81.25		53.3333		0.75		15.3846			0.545417		15.3846	20
	100		60		0.77		44.4444						20
	71.4286		46.6667		0.69		10						26.3158
	84.375		72.7273		0.78		22.4242						76.1905
	73.3333		100		0.89		45.4545						0
	71.5909		95		0.89		30						41.7391
	85.7143		66.666				33.3333
	75.303		80				16.3102
	77.8409		100				17.6191
	64.2857		77.77				33.3333
	49.1903		95				33.0357
	37.931		100				18.1818
	62.5		100				20
	36.3636		82.8571				0
	41.6667		80				20
	70.4167						1.75439
	85						0
	57.1429						50
