# Supplementary material for: AP‐2 reduces amyloidogenesis by promoting BACE1 trafficking and degradation in neurons
Source: EMBO Rep. 2020 Apr 23;21(6):e47954. doi: 10.15252/embr.201947954 (PMC7271323; doi:10.15252/embr.201947954)
Supplement: Supplementary file 8 — Source Data for Expanded View [file EMBR-21-e47954-s013.zip › Source_Data_for_EV_Figures/Source_Data_for_FigEV2.xlsx]

## Sheet: Figure S2
	Fig. S2 A			Fig. S2 C			Fig. S2 E			Fig. S2 G			Fig. SH			Fig. S2 O
	WT	KO		WT	KO		WT	KO		WT	KO		Gapdh	Bace1		100
	100	30.9446		100	13.9584		100	4.88542		100	232.942		1.00332	1.04701		100
	100	34.8511		100	35.624		100	6.59133		100	229.702		0.963371	1.1177		100
	100	36.0232		100	18.841		100	15.1477		100	114.18		1.02856	0.857092		88.8889
	100	47.2374		100	11.8037					100	145.202					100
	100	46.4866														100
	100	17.7944														100
	100	7.10351														100
																100
																100
																100
																100
