# Supplementary material for: AP‐2 reduces amyloidogenesis by promoting BACE1 trafficking and degradation in neurons
Source: EMBO Rep. 2020 Apr 23;21(6):e47954. doi: 10.15252/embr.201947954 (PMC7271323; doi:10.15252/embr.201947954)
Supplement: Supplementary file 8 — Source Data for Expanded View [file EMBR-21-e47954-s013.zip › Source_Data_for_EV_Figures/Source_Data_for_FigEV5.xlsx]

## Sheet: Figure S5
		Fig. S5 A							Fig. 5 D			Fig. S5 G						Fig. S5 I
									WT	KO		WT+mCherry	KO+mCherry	WT+AP-2mRFP	KO+AP-2mRFP			WT+mCherry	KO+mCherry	WT+APm-2-mRFP	WT+APm-2-mRFP
									2.39593	1.34771		0.75	1.375	0.625	0			0.697	0.512	0.508	0.69
									2.99491	5.84007		0.625	0.25	0.25	0.375			0.865	0.388	0.66	0.453
									5.03145	0.598982		0.5	0.125	0.25	0.25			0.575	0.485	0.675	0.666
									2.92004	1.79695		0.875	0.625	0.375	0.75			0.588	0.54	0.693	0.717
									6.06469	0.898473		0.875	1	0.75	0.75			0.616	0.485	0.609	0.485
									5.39084	3.89338		0.125	0.5	0.875	0.625			0.641	0.6	0.678	0.459
									2.24618	4.49236		0.75	1.375	1	0.75			0.619	0.371	0.694	0.71
									4.49236	4.19287		0.125	0.375	0.75	0.75			0.782	0.69	0.706	0.689
									5.69033	1.34771		0.25	0.625	1.125	0.25			0.614	0.545	0.566	0.522
									4.04313	1.34771		0.125	1	0.75	0.5			0.754	0.519	0.65	0.467
									6.28931	8.08625		0.282008	0.564016	0	1.125			0.608	0.44	0.701	0.563
									1.79695	2.24618		0.282008	0.564016	0.282008	0			0.605	0.325	0.642	0.689
									4.31267	1.34771		0.282008	0.846024	1.12803	0.564016			0.756	0.586	0.518	0.583
									4.19287	1.49745		0	0.846024	0.846024	0			0.608	0.602	0.697	0.875
									4.31267	2.69542		0.282008	0.564016	0.564016	0			0.636	0.437	0.579	0.645
									2.69542	3.89338		0.282008	0.564016	0.564016	0.282008			0.477	0.746	0.703	0.63
									3.59389	0.449236		0.282008	0.564016	0.564016	0			0.649	0.515	0.725	0.535
									7.63702	1.12309		1.12803	0.282008	0.564016	0.846024			0.629	0.598	0.636	0.441
									2.24618	2.4708		0.846024	0.564016	0.282008	0.564016			0.582	0.609	0.539	0.507
									2.09644	2.09644		1.41004	0.846024	0	0.282008			0.568	0.412	0.675	0.688
									3.89338	1.19796		0	0.282008	0.564016	0.846024			0.619	0.541	0.526	0.714
									4.79185	1.49745		0.244978	3.67467	0.564016	1.12803			0.497	0.522	0.512	0.635
									3.2944	1.12309		0.979912	0.489956	0	0			0.543	0.429	0.627	0.745
									2.69542	1.25786		0	0.979912	0.489956	1.22489			0.765	0.575	0.853	0.476
									5.39084			0.244978	0.734934	0.244978	0.244978			0.507	0.47	0.618	0.529
									5.61545			1.46987	0.979912	0.489956	0.489956			0.656	0.589	0.497	0.571
												0	0.244978	0.489956	0.979912						0.554
												0	0.489956	0	1.22489
		Fig. S5 K					Fig. S5 L					0.244978	0.244978	0	0.489956
												0.244978	1.71485	0.489956	0.244978
		WT		KO			WT	KO				0.292141	0.489956	0.489956	0.244978
		Obj1	Obj2	Obj1	Obj2		19.12	6.76				1.46071	0.584283	0.244978	0.244978
		6.10348	93.8965	38.3621	61.6379		55.44	13.56				0.876424	0.584283	0.734934	0.489956
		65.9292	34.0708	31.7647	68.2353		38.52	49.64				0.292141	0	0.584283	0
		56.636	43.364	47.3054	52.6946		33.44	128.04				0.584283	1.75285	0.292141	0.584283
		55.9783	44.0217	82.3916	17.6084		51.96	58.04				0.876424	0.292141	0.876424	0
		68.0272	31.9728	33.892	66.108		40.52	26.88				0.292141	1.16857	2.33713	0
		49.7525	50.2475	25	75		79.84	33.6				0.584283	0.876424	0	0.292141
		52.5275	47.4725	47.5	52.5			0.5				0.876424	1.16857	0.876424	0.292141
				1.59574	98.4043								0.584283		0.584283
													2.04499
		Fig. S5Q
		AP2WT	AP2KO	AP2WT	AP2KO
		BACE1WT	BACE1WT	BACE1HET	BACE1HET
		0	13	2	6
		1	24	2	10
		2	16	2	8
