# Supplementary material for: AP‐2 reduces amyloidogenesis by promoting BACE1 trafficking and degradation in neurons
Source: EMBO Rep. 2020 Apr 23;21(6):e47954. doi: 10.15252/embr.201947954 (PMC7271323; doi:10.15252/embr.201947954)
Supplement: Supplementary file 8 — Source Data for Expanded View [file EMBR-21-e47954-s013.zip › Source_Data_for_EV_Figures/Source_Data_for_FigEV4.xlsx]

## Sheet: Figure S4
	Fig. S4 D			Fig. S4 E			Fig. S4 G							Fig. S4 H			Fig. S4 J			Fig. S4 K
	WT	KO		WT	KO									WT	KO		WT	KO		WT	KO
	31.0606	14.359		28.5714	50									100	509.023		4.69844	2.65822		100	92.2113
	24.2647	29.7794		16.6667	83.3333									100	401.966		1.37532	3.66969		100	108.68
	18.1818	57.1429		60	50									100	184.463		1.10773	5.35769		100	68.3247
	10.8578	46.6667		16.6667	50									100	344.042			10.1107		100	131.736
	11.2121	12.1429		33.3333	10												4.77959	3.62045		100	111.691
	10.2941	39.3939		33.3333	0												0.510946	2.83123		100	117.583
	20.7283	15.7895		20	50												1.33132	3.28153
	17.6471	38.8889		20	12.5												3.05255	2.07026
	33.3333	56.25		25	9.52381												1.98306	0.20329
	4.00433	22.2222		22.2222	33.3333												0.359172	1.25028
	19.8718	10		26.087	14.2857												2.15123	2.12507
	14.2628	75		25	23.5294												1.95388	2.44611
	24.9226	8.33333		50	20												0.949001	1.90994
	20.9524	16.6667		25	20												0.685142	4.26408
	10.101	42.8571		15.3846	16.6667												0.51924	0.298212
	26.0504	77.7778		11.1111	33.3333												0.332029	1.89822
	20.6667	37.2549		25	35.7143												0.941599	1.67694
	0	24.3056		14.2857	50												1.92445	2.28429
	9.21569	0		0	30												0.883149	1.04317
	0	27.4854		0	25												1.32597	1.76212
	39.9247	34.5833		6.66667	25												1.32643	0.595523
	26.6667	12.8571		25	11.1111												1.08188	4.82804
	37.2222	60.4167		0	33.3333												0.62893	1.15032
	29.4118	85.7143		25	36.3636												1.84085	0.760269
	34.375	33.3333		0	33.3333												1.40037	2.18819
	18.3333	0		16.6667	23.0769												2.03877	2.06601
	20	43.75		12.5	50												1.37466	1.17016
	18.5009	14.2857		16.6667	40												1.19787	1.80697
	33.3333	0		33.3333	40												1.63357	1.24142
	9.09091	0		33.3333													0.707568
	0	46.1538		16.6667													1.46375
	6.94444	60		28.5714
	19.4332	6.25		71.4286
	9.09091	22.2222		25
	12.037	13.3333		16.6667
	12.2222	25		25
	7.69231	24.0385
	9.09091	11.1111
	14.693	15
	5.26316	7.14286
	Fig. S4 M			Fig. S4 N			Fig. S4 O			Fig. S4 R				Fig. S4 S								Fig. S4 T
	WT	KO		WT	KO		WT	KO		AP-2aA	AP-2aAmut											Scr	Sh
	2101.17	3031.87		4.70186	3.19078		8.60496	8.2154		0.173179	0.240248											100	7.58117
	2555.51	1587.12		4.50438	2.7633		7.4096	7.68923		0.175269	0.277935											100	12.6294
	1053.65	909.236		6.41266	5.5997		7.68185	6.12397		0.304624	0.207593											100	4.00253
	616.815	943.62		9.16478	6.5033		8.69752	7.01757		0.061568	0.324754											100	7.21094
	422.101	2368.78		12.9323	7.65949		10.4041	7.19147		0.197079	0.479937
	557.574	1088.96		9.39158	6.38603		9.31609	7.33862		0.145898	0.306713
	283.772	806.783								0.584032	0.209023
	1919.46	624.984								0.162659	0.33094
	576.962	1649.37								0.068477	0.349311
	631.805	927.037								0.080223	0.545187
	1228.72	1403.5								0.162485	0.784052
	465.497	1200.28								0.069763	0.365025
	269.501	3023.01								0.114072	0.338545
	230.63	1535.06								0.134142	0.41155
	110.586	1295.98								0.482993	0.26818
	748.906	1567.59								0.123437	0.616904
	714.914	564.122								0.473683	0.492986
	398.173	1580.28								0.168849	0.339638
	695.841	2156.05								0.289005	0.550573
	1892.66	1661.76								0.201745	0.795801
	3656.57	1641.5								0.270487	0.25692
	1497.19	3236.9								0.265023	0.107876
	1077.78	2622.28								0.362793	0.408625
	1001.11	1305.48								0.288748	0.569253
	1469.43	1575.37									0.642508
	462.487	3010.61									0.556624
	495.489	1886.69									0.850633
	3830.32	4659.26									0.684657
	2133.17	1943.69
	424.234	2361.75
	769.953	3315.04
	395.221	2012.08
	871.834	5148.94
	1279.73	1281.7
	324.97	936.396
	2657.09	4013.27
	2754.74	891.272
	4237.17	302.597
	1616.48	3452.94
	2482.64	1825.74
	2371.09	4758.1
