# Supplementary material for: AP‐2 reduces amyloidogenesis by promoting BACE1 trafficking and degradation in neurons
Source: EMBO Rep. 2020 Apr 23;21(6):e47954. doi: 10.15252/embr.201947954 (PMC7271323; doi:10.15252/embr.201947954)
Supplement: Supplementary file 8 — Source Data for Expanded View [file EMBR-21-e47954-s013.zip › Source_Data_for_EV_Figures/Source_Data_for_FigEV1.xlsx]

## Sheet: Figure S1
				Fig. S1 A
															Fig. S1 B
	Fig. S1 I			Fig.S1 L						Fig. S1 O
	WT+GFP	WT+GFP-RAB4		WT+GFP	KO+GFP	WT+RAB11S25N	KO+RAB11S25N			WT+GFP	KO+GFP	WT+RAB11S25N	KO+RAB11S25N
	0.108832	0.377851		0.0496536	0.114955	0.034638	0.13531			0.387076	0.325613	0.473856	0.271115
	0.243528	0.471011		0.0606833	0.0878848	0.0236827	0.125797			0.559208	0.153559	0.817496	0.132529
	0.196705	0.145226		0.100704	0.218665	0.049691	0.0281951			0.56394	0.300351	0.485027	0.190257
	0.191573	0.0564474		0.0944169	0.0912948	0.0392402	0.107202			0.304209	0.634745	0.268751	0.239638
	0.369802	0.522986		0.0697845	0.0666317	0.093654	0.0622461			0.42109	0.237299	0.799139	0.34843
	0.324352	0.221722		0.108766	0.0778162	0.0491716	0.0488196			0.407992	0.209267	0.36003	0.284103
	0.490965	0.189894		0.0617486	0.0561578	0.0399709	0.0712907			0.300485	0.207953	0.191227	0.253887
	0.0987636	0.176597		0.0786362	0.0705778	0.0456604	0.0472509			0.2911	0.277403	0.395122	0.690895		Fig. S1 P				Fig. S1 U
	0.148051	0.138785		0.141228	0.0749142	0.26184	0.0417459			0.306503	0.137799	0.298429	0.433314
	0.0914645	0.0702406		0.250632	0.546538	0.0908311	0.0893963			0.344114	0.214437	0.428166	0.49541		WT	KO			WT	KO
	0.214804	0.179492		0.360592	0.261722	0.298927	0.413315			0.187996	0.161076	0.274484	0.288522		100	240.75			0.123105	0.116465
	0.359528	0.144842		0.088693	0.341407	0.105207	0.330752			0.169711	0.173934	0.265806	0.274332		100	136.127			0.167359	0.147217
	0.222595	0.111018		0.399159	0.659613	0.350847	0.328578			0.443041	0.115017	0.46501	0.3875		100	148.818			0.178432	0.110685
	0.035221	0.180897		0.0629383	0.715536	0.0606044	0.0794595			0.31298	0.365008	0.442573	0.197006		100	135.983			0.118655	0.18339
	0.0342653	0.105092		0.12553	0.505238	0.0411092	0.16725			0.570461	0.327341	0.245564	0.38295						0.143188	0.159733
	0.0314838	0.136812		0.0431081	0.286921	0.0296048	0.153771			0.166478	0.30995	0.268001	0.208786						0.203375	0.170482
	0.271709	0.207713		0.0456704	0.341816	0.0279844	0.325703			0.285862	0.0850645	0.608813	0.276725						0.0782761	0.124107
	0.0971242	0.152639		0.048278	0.301274	0.0316173	0.0658873			0.400883	0.0707764	0.319361	0.356563						0.140664	0.0925533
	0.105588	0.168421		0.0888257	0.161923	0.0261094	0.0738526			0.294563	0.117651	0.0880384	0.287173						0.154492	0.175963
	0.0424241	0.161551		0.0747546	0.124584	0.0669759	0.170827			0.222719	0.169967	0.476369	0.287173						0.138265	0.251719
	0.0423483	0.136932			0.0805226	0.082528	0.1146			0.393058	0.11515	0.303388	0.279814						0.129546	0.330611
	0.080898	0.066117			0.0824845	0.0967508	0.0740538			0.239373	0.126824	0.493375	0.490105						0.115786	0.314949
	0.0517875				0.133796	0.0507296	0.110238			0.166437	0.158671	0.196803	0.341194						0.123349	0.37869
	0.05798					0.0240441	0.0178478			0.24875	0.283737	0.390574	0.247362						0.101424	0.394963
	0.0862787									0.165204	0.16001	0.202048	0.39212						0.102691	0.407501
	0.0847507									0.345101	0.17939	0.430483	0.287329						0.229821	0.229797
	0.0795557									0.202479	0.235778	0.385428	0.353097						0.154308	0.427049
	0.119428									0.119232	0.159974	0.358989	0.464339						0.099712	0.203299
										0.104714	0.173439	0.46154	0.231971						0.171975	0.253714
										0.667713	0.128341	0.288632	0.355863						0.273472	0.260293
										0.164533	0.268911	0.713218	0.592852						0.154373	0.206403
										0.741658	0.231127	0.775945	0.376506						0.179657	0.300552
										1.06345	0.260289	0.5331	0.838022						0.494986	0.388838
										0.862246	0.167603	0.813144	0.453193						0.457092	0.293336
										1.04508	0.605652	0.506722	0.65605						0.558416	0.249779
										1.03342	0.52992	0.900863	0.479277						0.524511	0.23545
										0.704653	0.345056	0.595422	0.378739						0.530338	0.256023
										1.06387	0.312123	0.492552	0.310055						0.251812	0.298559
										0.497593	0.22732	0.59827	0.424048						0.422604	0.573716
										0.515499	0.485593	0.89763	0.548151						0.404422	0.472381
										1.00066	0.491449	0.959195	0.343426						0.619996	0.464043
											0.306644	0.671857							0.237937	0.577953
																				0.789604
																				0.822433
																				0.559831
	Fig. S1 U																			0.825333
																				0.393361
																				0.503858
