# Supplementary material for: AP‐2 reduces amyloidogenesis by promoting BACE1 trafficking and degradation in neurons
Source: EMBO Rep. 2020 Apr 23;21(6):e47954. doi: 10.15252/embr.201947954 (PMC7271323; doi:10.15252/embr.201947954)
Supplement: Supplementary file 10 — Source Data for Figure 1 [file EMBR-21-e47954-s008.xlsx]

## Sheet: Figure 1
	Fig. 1 A
	WT	time points in minutes					KO	time points in minutes
	0	5	20	40			0	5	20	40
	0	0.073703	0.18462	0.197068			0	0.0964924	0.0975091	0.0818163
	0	0.0671194	0.174375	0.281382			0	0.0785141	0.151612	0.0446681
	0	0.0900966	0.280225	0.216049			0	0.132745	0.200873	0.0335536
	0	0.0510862	0.139749	0.136462			0	0.145757	0.156374	0.114133
	0	0.115465	0.266593	0.144625			0	0.0695139	0.193218	0.0829441
	0	0.0718334	0.108155	0.0829989			0	0.124126	0.124274	0.149597
	0	0.159359	0.20287	0.126632			0	0.0356706	0.0571825	0.0868361
	0	0.035347	0.184441	0.145475			0	0.119491	0.117829	0.0945832
	0	0.156123	0.240138	0.109168			0	0.155017	0.0641873	0.147664
							0	0.297162	0.165204
	Fig. 1 D			Fig. 1 F			Fig. 1 H					Fig. 1 I
	WT	KO		WT	KO		WT+RAB4	KO+RAB4	WT+S22N	KO+S22N		WT+RAB11	KO+RAB11	WT+RAB11S25N	KO+RAB11S25N
	0.624407	0.128505		0.12848	0.360364		0.377851	0.136536	0.0368545	0.276262		0.137296	0.211674	0.130279	0.0551128
	0.342425	0.132549		0.119399	0.362013		0.471011	0.471547	0.232641	0.262563		0.278575	0.348287	0.0388708	0.0436846
	0.119569	0.0965001		0.0933911	0.135714		0.145226	0.351653	0.14182	0.104386		0.0650767	0.553402	0.0829168	0.107819
	0.411082	0.185032		0.146039	0.522775		0.0564474	0.288318	0.0926768	0.10493		0.0771176	0.199076	0.0637644	0.207656
	0.168192	0.123934		0.157942	0.420218		0.522986	0.200008	0.561726	0.150938		0.063813	0.176783	0.138319	0.488334
	0.49589	0.243175		0.16035	0.639978		0.221722	0.274794	0.133126	0.206488		0.0305511	0.35169	0.376743	0.0595359
	0.991208	0.351722		0.24895	0.57842		0.189894	0.212884	0.164217	0.128992		0.0903013	0.394376	0.0597736	0.0754483
	0.156167	0.212745		0.420271	0.526334		0.176597	0.488885	0.286603	0.178389		0.184967	0.198869	0.0764291	0.303272
	0.437197	0.374473		0.194273	0.495477		0.138785	0.58025	0.0760323	0.0805944		0.240263	0.184654	0.214901	0.103923
	0.550825	0.148248		0.0864926	0.490579		0.0702406	0.379254	0.302041	0.0512403		0.0870994	0.194743	0.341391	0.171108
	0.229829	0.207087		0.130574	0.474146		0.0462043	0.155432	0.197815	0.331479		0.128076	0.250244	0.0629322	0.154753
	0.575092	0.0813832		0.0854951	0.452631		0.0795599	0.300879	0.186578	0.115099		0.0923774	0.217772	0.0715709	0.242116
	0.934336	0.0538837		0.268442	0.56892		0.201423	0.315551	0.0805336	0.232039		0.0487111	0.302224	0.141474	0.150036
	0.671744	0.0549111		0.546904	0.980824		0.184758	0.198369	0.110707	0.337181		0.0418658	0.0812627	0.0539445	0.156805
	0.441387	0.100449		0.20657	0.382198		0.209659	0.264332	0.269526	0.138721		0.0491404	0.186763	0.0593393	0.200637
	0.71036	0.102206		0.355926	0.0972988		0.0872256	0.131685	0.144185	0.083273		0.0311712	0.250841	0.0809183	0.273311
	0.730602	0.179556		0.662106	0.638579		0.0688586	0.2228	0.201149	0.208884		0.327996	0.147438	0.0573942	0.237918
	0.0530956	0.555796		0.616373	0.317863		0.114741	0.165681	0.339841	0.174548		0.0855355	0.279733	0.120066	0.34068
	0.556456	0.82279		0.46993	0.385959		0.0695198	0.13837	0.091698	0.0715259		0.119809	0.252918	0.0546154	0.0551188
	0.567746	0.147282		0.386198	0.691889		0.0488008	0.135062	0.248336	0.153871		0.0560515	0.416073	0.231037	0.192221
	0.887213	0.746272		0.675338	0.784883		0.2193	0.0937751	0.0990844	0.152663		0.0529816	0.392452	0.115712	0.236318
	0.236205	0.570849		0.215204	0.884818		0.117148	0.170966	0.198273	0.17146		0.115603	0.334768	0.158934	0.198973
	0.892129	0.0542191		0.315531	0.7043		0.0766922	0.0517741	0.0534614	0.0569338		0.144283	0.154276	0.229294	0.0694402
	0.98502	0.341791		0.29503	0.358207		0.127735	0.241262	0.0591243	0.0665115		0.100679	0.704474	0.203084	0.181969
	0.198621	0.255465		0.240564	0.524203		0.0843448	0.297365	0.100059	0.202692		0.104773	0.427538	0.137949	0.0840821
	0.929436	0.629449		0.188152	1.8872		0.0776897	0.0915967	0.0714357	0.118402		0.0669656	0.263123	0.39353	0.215541
	0.163858	0.0395296		0.384277	0.219555		0.0988561	0.24277	0.111843	0.124747		0.102712	0.314718	0.069713	0.474355
	0.429755	0.0550969		0.173617	0.761734		0.0736731	0.140788	0.0461133	0.177078		0.145784	0.410378		0.332279
	0.470538	0.0604728		0.376721	0.651757		0.0826006	0.127681	0.0662331	0.167376		0.165907	0.200153		0.196307
	0.158407	0.0346965		0.237179	0.883327		0.0637666	0.151094	0.0325003	0.0621679			0.436664		0.0852988
		0.135167			0.376867		0.0559914	0.0790456	0.0548511	0.093229			0.227885		0.322892
		0.0488484			0.932545		0.0540117	0.203381	0.104973	0.0885187			0.311847		0.217758
		0.371113			0.202197		0.0486472	0.0662373	0.0492936	0.0767111			1.46099		0.0924695
		0.100537					0.0443105	0.196748	0.0569807	0.0623033					0.251663
		0.114353						0.139443	0.0334469	0.0762945					0.310589
		0.583363						0.0599436	0.120667	0.124849					0.131208
								0.155126	0.0619487	0.0645473
								0.0703159	0.0403942	0.0749567
								0.0937033	0.109417
	Fig. 1 K					Fig. 1 L									Fig.1 M,N						Fig. 1 P
	WT+RAB	KO+RAB	WT+s22N	KO+S22N											SURFACE/Total			SURFACE			WT	KO
	0.824833	0.459003	1.07451	0.512219											WT	KO		WT	KO		0.46	0.53
	0.398079	0.392469	1.08978	0.568827											100	53.5924		100	128.943		0.4	0.48
	0.406651	0.540848	0.776039	0.220013											100	87.9535		100	119.729		0.33	0.29
	0.45192	0.456254	0.649569	0.489425											100	84.2812		100	125.426		0.46	0.48
	0.483881	0.325682	0.472224	0.634304											100	106.265		100	144.502		0.42	0.26
	0.470579	0.349347	0.964213	0.518482																	0.34	0.59
	0.941087	0.375433	0.61416	0.696555																	0.22	0.67
	0.608135	0.22319	0.655701	0.498591																	0.31	0.38
	0.483996	0.337202	0.804143	0.684745																	0.42	0.35
	0.463525	0.279163	0.633508	0.234669																	0.28	0.47
	0.627598	0.397871	0.961035	0.49133																	0.29	0.61
	0.503411	0.436797	0.407846	0.758788																	0.26	0.61
	0.60283	0.257512	0.770065	0.721197																	0.44	0.54
	0.465053	0.336783	0.471186	0.462789																	0.29	0.43
	0.650583	0.156237	0.904921	0.559137																	0.47	0.37
	0.746302	0.429931	0.759079	0.288554																	0.45	0.56
	0.352601	0.293657	0.318228	0.640123																	0.41	0.64
	1.01395	0.205738	0.427142	0.538662																	0.37	0.49
	0.796656	0.354543	0.928868	0.535339																	0.31	0.46
	1.11843	0.472661	0.682283	0.359105																	0.43	0.55
	0.533573	0.465441	1.10788	0.596899																	0.48	0.5
	0.761724	0.463116	0.348345	0.723828																	0.45	0.58
	0.308214	0.472661	0.282895	0.35713																	0.4	0.58
	1.09041	0.465441	0.1752	0.44454																	0.56	0.57
	1.1855	0.463116	0.218058	1.00306																	0.5	0.51
	0.7627	0.0914529	0.154616	0.510723																	0.64	0.47
	1.08801	0.121196	0.403538	0.191442																	0.56	0.44
	0.148397	0.196131		0.292371																	0.55	0.58
	0.0508031	0.123423		0.254092																	0.46	0.56
	0.253639	0.245581		0.179976																	0.38	0.35
	0.156366	0.129882																			0.63	0.33
	0.249403																				0.58	0.53
	0.158628																				0.55	0.71
	0.140218																				0.66	0.68
	0.195162																				0.4	0.48
	0.16055																				0.36	0.37
	0.296337																				0.35	0.39
																					0.43	0.3
																					0.38	0.33
																					0.35	0.44
																					0.42	0.28
																					0.44	0.43
																					0.37	0.53
																					0.33	0.25
																					0.35	0.48
																					0.31	0.51
																					0.5	0.2
																					0.42	0.48
																					0.29	0.35
																					0.37	0.31
																					0.31	0.36
																					0.4	0.51
																					0.35	0.4
																					0.26	0.44
																					0.5
																					0.55
																					0.43
																					0.42
