# Supplementary material for: AP‐2 reduces amyloidogenesis by promoting BACE1 trafficking and degradation in neurons
Source: EMBO Rep. 2020 Apr 23;21(6):e47954. doi: 10.15252/embr.201947954 (PMC7271323; doi:10.15252/embr.201947954)
Supplement: Supplementary file 11 — Source Data for Figure 2 [file EMBR-21-e47954-s009.xlsx]

## Sheet: Figure 2
	Fig. 2 A						Fig. 2 H			Fig. 2 J
							WT	KO		WT	KO
							14.2857	32.1429		9.09091	20
							33.3333	28.5714		8.33333	21.0526
							42.8571	20.8333		14.2857	16.6667
							28.5714	41.6667		16.6667	28.5714
							14.2857	27.2727		11.1111	25
							13.0435	31.4286		12.5	33.3333
							13.0435	37.5		33.3333	50
							26.3158	25.9259		30	22.2222
							10.3448	28.5714		10	66.6667
							17.6471	16.6667		11.7647	50
							4.16667	39.1304		27.2727	33.3333
							6.66667	34.6154		25	14.2857
							50	43.75		15.3846	15.3846
							15	21.7391		20	26.3158
							13.6364	23.0769		29.4118	50
							11.5385	33.3333		12	26.6667
							12.5	38.4615		7.14286	29.1667
							25	20		11.1111	58.3333
							15.3846	11.5385		18.1818	33.3333
							25	6.66667		30.7692	8
	Fig. 2 B			Fig. 2 D			10	24		55.5556	37.5
							31.5789	33.3333		4.54545	25
	WT	KO		WT	KO		11.1111	18.75		6.66667	66.6667
	100	538.855		100	142.874		20	7.69231		33.3333	80
	100	584.287		100	172.822		11.1111	31.25		22.2222	50
	100	261.429		100	189.153		5.88235	18.5185		26.3158	80
	100	273.433		100	146.01		25.9259	23.0769		25	27.2727
	100	455.605					18.75	38.4615		9.09091	33.3333
	100	517.301					18.1818	36.3636		11.1111	30.7692
	100	502.552					63.6364	30.7692		0	10
							66.6667	50		57.1429	57.1429
							11.5385	50		22.2222	33.3333
							68.75	84.6154		30.7692	100
							75	92.6768		11.1111	50
							7.00987	66.6667		9.09091	23.0769
							12.0614	77.7778		0	20
							8.10811	3.57143		22.2222	46.1538
							5.92038	6.36364		15.3846	13.3333
							7.69379	7.35043		42.8571	21.2121
							17.9855	20.4167		20	60
							2.38095	29.1667		12.7778	28.5714
								9.16808		22.2222	33.3333
								8.62069		33.3333	40
								17.6471		13.3333
								13.6364
	Fig. 2 L						Fig. 2 O			Fig. 2 S
	WT	0.204	0.067	0.181	0.26325		WT	KO		WT	KO
	KO	0.49	0.313	0.2645	0.32575		100	78.5714		0.393286	0.293729
							100	11.1111		0.406475	0.301546
							80	50		0.760674	0.460815
							88.8889	83.3333		0.3217	0.299766
							71.4286	88.8889		0.668651	0.358491
							100	100		0.460581	0.620209
							38.4615	0		0.666667	0.299876
							100	25		0.534857	0.391121
							80	14.2857		0.41716	0.294896
							100	44.4444		0.385671	0.965625
							16.6667	35.7143		0.550898	0.474312
							100	50		0.658009	0.674157
							20	81.8182		0.486559	0.340243
							50	75		0.539834	0.290609
							80	90		0.520362	0.445161
							33.3333	28.5714		0.699837	0.340955
							100	45.4545		0.475442	0.236812
							66.6667	40		0.469062	0.663519
							90.9091	55.5556		0.411765	0.554302
							60	100		0.837117	0.569021
							85.7143	85.7143		0.533762	0.621467
							55.5556	16.6667		0.719282	0.81723
							100	60		0.324439	0.462162
							61.5385	61.1111		0.909125	0.577096
							87.5	66.6667		0.915467	0.692498
							88.8889	30		0.776244
							50	66.6667		1.03759
							100	62.5		0.65945
							57.1429	90.9091
							94.4444	44.4444
							71.4286	50
							78.5714	76.9231
							40	100
							83.3333	0
							25	75
							25	0
							73.3333
							100
