# Supplementary material for: AP‐2 reduces amyloidogenesis by promoting BACE1 trafficking and degradation in neurons
Source: EMBO Rep. 2020 Apr 23;21(6):e47954. doi: 10.15252/embr.201947954 (PMC7271323; doi:10.15252/embr.201947954)
Supplement: Supplementary file 12 — Source Data for Figure 3 [file EMBR-21-e47954-s010.xlsx]

## Sheet: Figure 3
	Fig. 3 D			Fig. 3 E					Fig. 3 G
	WT	KO		WT	KO	WT	KO		WT	KO	WT+AP-2-mRFP	KO+AP-2-mRFP
	37.5	44.4444		Antero	Antero	Retro	Retro		28.3333	50	63.8889	25.5069
	37.0629	22.7273		0.323926	0.2647	0.38674	0.241013		37.7193	21.7391	79.4037	34.4136
	39.4336	24.053		0.299255	0.244506	0.501189	0.21686		51.2284	0	69.5046	34.9817
	76.9139	22.7273		0.618019	0.194257	0.539182	0.49028		55.9524	0	35.6692	23.8095
	65.9366	47.4026		0.436925	0.331499	0.33145	0.287096		29.4643	26.6667	59.7863	30.4348
	72.4638	28.3333		0.346925	0.451182	0.268381	0.298555		36.309	66.6667	52.726	45.4545
	36.0714	46.875		0.41832	0.177793	0.474863	0.202649		27.5862	45.2381	40.4762	44.4444
	65.625	0		0.294597	0	0.277965	0		21.267	20	43.1319	29.4118
	42.8571	18.1818		0.27815	0.17812	0.267317	0.233353		32.2222	30.8683	22.9167	35
	6.25	6.25		0.267288	0.171583	0.221119	0.192173		39.8926	23.8095	39.4737	35.7143
	61.9048	0		0.176486	0.252331	0.181982	0.257324		26.6667	8.33333	37.5947	48.6453
	80	0		0.445495	0.293252	0.551133	0.231637		25	25	13.6364	53.3333
	0	36.6667		0.283467	0.315052	0.338639	0.362253		34.7222	43.2749	42.7519	70.4502
	31.5789	25		0.0791923	0	0.184471	0.321437		30	55.5556	23.8095	4.86111
	15.7895	50		0.411187	0	0.374052	0.350549		16.6667	23.0769	46.2433	12.7717
	31.25	0		0.22747	0.322679	0.174035	0.132009		29.1667	0	0	41.0526
	39.2857	13.6364		0.260732	0.301766	0.282593	0		30.4348	72.9167	50	11.1111
	25.7576	31.5789		0.333042	0.302236	0	0		46.1538	0	54.3222	37.1587
	55	37.1212		0.377472	0	0.339676	0.28337		39.1544	19.2358	23.8095	33.3333
	22.2222	30.4348		0.328143	0	0.386324	0		31.25	39.4231	56.4474	78.5714
	27.5	5		0.343594	0.17375	0.407933	0.553799		19.2821	7.69231	57.8947	36.4706
	42.4603	50.4699		0.227455	0.17375	0	0.500409		53.3613	24.8856	49.4318	40.3734
	25.9259	7.89474		0.410411	0.567689	0.410411	0.401041		29.4118	47.0588	56.25	11.1111
	16.6149	2.94118		0.465225	0.42812	0.62902	0.405029		44.2308	43.75	54.5455	53.3333
	10.5263	42.8571		0.319869	0.348495	0.381152	0.0695		35.2941	42.8571	38.0952	53.3333
	29.2929	14.2857		0.409242	0.329582	0.473181	0		10.5263	0	28.8095	43.3333
	24.154	41.666		0.394435	0.34026	0.476571	0.270804		22.2222	31.5789	10	30.6763
	47.954	37.019		0.461911	0.307924	0.28392	0.469125		53.8462	15.7576	69.4563	45.5769
	42.1438	3.5714		0.301553	0	0.294332	0.194062		43.75	26.6667	46.6667	47.8571
	33.986	7.142		0.297306	0	0.315884	0.180125		66.6667	6.25	68.6537	44.1667
	16.6667	31.558		0.656211	0.173264	0.538467	0.344341		13.3333	44.4444	82.3529	58.0952
		8.333		0.335544	0.338192	0.417908			54.5455	50	90.4762	63.6364
				0.442143	0.0767396	0.396173			45.4545	33.5979	21.7836	62.5
				0.566824		0.372155			28.5714	27.7273	30.1948	51.6082
				0.628318		0.451222			100	12.5	46.863	44.4444
				0.480102		0.462554			50	0	31.5789	38.9583
									57.1429	11.1111	50.259	35.7143
									61.1111	12.5	15.5556	42.8571
									37.037	16.3462	61.5364	58.5526
									50	28.5714	66.6464	34.2246
									21.7391	6.47773	0	25.5754
									40	20.3175	72	55.23
									41.1765	20	32.2917	38.3333
									48	2.27273		16.6667
									22.2222	39.0374
									15.7895	34.8291
									29.4118	42.9739
									21.0526	8.33333
									38.0952
									40
									29.4118
									66.6667
									34.4638
	Fig. 3 I			Fig. 3 K			Fig. 3 M			Fig. 3 N
	WT	KO		AP-2aA	AP2-2aA-mut		BACE1WT	BACE1LL/AA		BACE1WT	BACE1LL/AA	BACE1WT	BACE1LL/AA
	20	0		41.1765	21.4286		47.0588	50		Antero	Antero	Retro	Retro
	33.3333	25		72.7273	66.6667		100	0		0.4939	0.5283	0.3503	0
	87.5	50		62.5	50		50	20		0.4904	0.3015	0.3119	0
	83.3333	66.6667		52	7.14286		50	12.5		0.3271	0	0.2678	0.2366
	45	12.5		60.9087	42.328		0	9.09091		0.265	0	0.6555	0.4623
	40.2778	0		86.6667	29.1667		44.4444	0		0.2737	0.2085	0	0
	0	0		61.2981	74.1667		25	0		0.5346	0	0.5186	0
	37.5	14.5833		25	25		23.8095	0		0.3077	0	0.2308	0
	37.5	50		25	22.0513		28.5714	0		0.3483	0	0.1903	0
	45.8333	25		33.3333	21.7391		66.6667	77.7778		0.3386	0	0.3143	0
	50	42.8571		13.3333	40		88.8889	46.6667		0.5467	0.5999	0.8	0.807
	50	10		35	5.55556		35.7143	37.5		0.395	0.4183	0.3928	0.3941
	55.5556	11.1111		23.8095	52.6316		21.4286	50		0.4742	0.5808	0.4139	0.589
	50	0		48.8095	5.88235		26.3158	25		0.2124	0.2722	0.3397	0.2478
	63.6364	28.5714		38.0952	10		47.3684	16.6667		0.2895	0.4991	0.322	0.603
	42.8571	0		88.8889	28.1955		50	11.1111		0.2366	0.2589	0.3483	0.4701
	18.1818	25		43.75	0		15.3846	0		0.8566	0	0.51	0
	28.5714	0		76.2032	43.3566		53.8462	22.2222		0.1694	0	0.1921	0
	85.7143	25		72.3077	36.7647		14.2857	10		0.6242	0	0.5433	0.3648
	9.09091	0		72.2222	16.6667		50	0		0.4698	0	0.495	0
	0	0		66.6667	20		47.0588	33.3333		0.2836	0	0.4597	0
	25	0		60	17.2059		23.5294	16.6667		0.3576	0	0.5144	0.5703
	37.5	0		29.4258	18.75		20.6897	14.2857		0	0	0.283	0
	0	14.2857		33.3333	16.6667		72.7273	14.2857		0.3153	0.2085	0.2027	0.3554
	10	16.6667		55.5556	30		33.3333	36.3636		0.3411	0.1437	0.5771	0.344
	0	0		80	22.2222		33.3333	25		0.7837	0.33	0.4911	0.4454
	10	16.6667			41.6667		38.8889	10		0.1656	0	0.4498	0
	75	16.6667			18.1818		40.9091	20		0.1632	0	0.2667	0
	9.25926	0			27.1368		26.087	0		0.5604	0	0.3903	0
	3.333	0					22.2222	27.2727		0.5068	0	0.4068	0
	0	5					10.5263	16.6667		0.2527	0	0.5574	0
	16.8831	20						11.1111		0.2829	0.3136	0.2606	0
	50	12.5						42.8571			0.2019		0.2035
	50	4.54545									0.2097		0.3836
	30	0
	6.25
	33.3333
