# Supplementary material for: AP‐2 reduces amyloidogenesis by promoting BACE1 trafficking and degradation in neurons
Source: EMBO Rep. 2020 Apr 23;21(6):e47954. doi: 10.15252/embr.201947954 (PMC7271323; doi:10.15252/embr.201947954)
Supplement: Supplementary file 13 — Source Data for Figure 4 [file EMBR-21-e47954-s011.xlsx]

## Sheet: Figure 4
	Fig. 4 B			Fig. 4 E
	WT	KO
	0.904144	3.61373
	0.487951	3.55249
	1.05057	1.66226
	0.956913	6.10658
	1.17302	1.07683
	0.626996	0.536167
	0.336657	0.905223
	0.337896	1.37623
	0.299834	1.22384
	0.379274	0.998159
	0.361773	2.00753
	0.308481	0.917059
	0.90018	2.49781
	1.19207	0.692633		Fig. 4 F			Fig. 4 G			Fig. 4 H			Fig. 4 I
	1.21079	1.13852
	0.845351	1.55396		CTF-99			CTF-83			APP-FL
	1.32632	1.0251		WT	KO		WT	KO		WT	KO
	0.820524	0.936675		100	151.241		100	119.317		100	102.175
	1.53746	1.36718		100	177.418		100	198.236		100	158.259
	1.05675	1.195		100	164.346		100	138.767		100	59.7324
	1.13378	1.02198		100	133.595		100	185.554		100	116.243
	1.09009	0.600743					100	132.072		100	99.4915
	1.15326	0.810415								100	103.917
	0.930698	0.817181
	0.604986	2.09985
	1.29336	1.99856
	1.14822	0.662904		Fig. 4 K			Fig. 4 M			Fig. 4 N			Fig 4 Q			Fig. 4 T					Fug. 4 U
	1.58709	1.12446
	1.27696	2.04309		WT	KO		WT	KO		WT	KO		AP-2aA	AP-2aA-mut		WT*Scr	KO+Scr	WT+Sh	KO+Sh		BACE1WT	BACE1LLAA
	1.26756	1.38168		2.25	2.4		0.666667	1.33333		100	140.687		0	6		3.75	6	2.5	2.7		0.869943	4.34972
	0.842816	1.12266		3.45454	3.7		1.72727	1.20661		100	169.159		1	4		2.63636	5.25	2.8	5		0.434972	1.73989
	1.13874	1.56969		2.09091	1.7		1.81818	1.36364		100	91.2937		0	1		2.5	4	1.75	3		0.869943	0.434972
	0.990156	1.5389		2.22222	3.1		1.36364	1.63636		100	113.705		1	1		2.16667	4.33333	3.14286	3		0.869943	6.95955
	0.937425	1.63694		1.42857	2.625		1.25	3.27273		100	116.705		2	2		4.33333	3.5	2.66667	2.4		1.30492	0.869943
	0.838912	1.42396		2	3		1.25	2.25		100	115.848		2	3		4.14286	4	3	2.125		0.869943	3.47977
	0.676855	1.08593		1.5	2.5		0.181818	1					1	2		4	3	2.71429	1.84615		0.869943	3.91475
	1.00316	0.953851		1.83333	1.33333		0.181818	0.272727					3	2		3.66667	2.5	4	2.33333		0.434972	4.78469
	0.821436	0.650868		1.22222	3		0.1	0.636364					0	3		5	3	2	4.16667		0.869943	1.12803
	1.68161	4.53768		1.33333	2		0.3	1					0	4		2.44444	4	3.5	3.25		0.846024	0.282008
		4.21898		1.66667	3		0.4	0.2					1	0		2.18182	6	2.2	2.1875		0.564016	3.10209
		1.82618		2	2		0.6	0.5					2	4		1.8	4	2.125	1.2		0.282008	2.25606
				1.66667	2.33333		0.4	0.1					1	0		2.2	3	1.66667	3.83333		1.12803	1.12803
				1.33333	2.66667		0.4	0.5					2	1		3.25	6.5	2.66667	2.44444		0	2.82008
				1.28571	1.77778		0.9	0.777778					0	1		3.3	3	3	2		0.564016	3.10209
				1.33333	2.5		0.6	0.625					1	0		2.5	6.11111	4	1.25		1.41004	1.12803
				1.33333	2		0.4	1.2					2	0		1.5	5.66667	3.2	0.8		0.846024	1.12803
				1.66667	3.16667		0.5	1.3					2	1		2.75	3.25	2.16667	4.4		0	5.07614
				1.33333	3		0.1	0.7					2	4		3	3.6	2.16667	2.66667		0.282008	0.513215
				2	2.16667		0	0.727273					2	2		0	4.66667	2.4	2.25		0	0.513215
				1.5	3		0.4	0.545455					3	1		3	3.38462	3.6	4.16667		1.28304	0.256608
				2	1.83333		0.6	0.416667					2	5		3	2.71429	2.2	4		1.02643	1.79625
				3.5	2.44444		0.3	0.545455					1	1		2	4.5	3	3		1.79625	1.53965
				1.66667	2.22222		1	0.666667					0	5		1	8	1	2.8		1.28304	0.769823
							1	0					0	1		2.875	5	2	1.83333		0	0.256608
							0.6	0.454545					0	1		3.2	2.27273	1.75			0.513215	0.513215
							0.555556	0.727273					0	2		2.42857	2.5	2.2			0.513215	0.769823
							0.7	0.818182					1	1			2.33333	2.25			2.05286	1.02643
							0	1						3			4.33333	1.83333			0.769823
							1	1						0			2.33333	2.57143
							1.25	0.75						3			3.66667	1.6
							1	1.5						1			3.33333	3
							1	1.75						3			2.33333
							0	1									3.33333
							0.75	1.25									3.33333
							1	0.25									4.75
							0	0.75									2.4
							0.5	0.5									4.375
																	3.75
