# Supplementary material for: AP‐2 reduces amyloidogenesis by promoting BACE1 trafficking and degradation in neurons
Source: EMBO Rep. 2020 Apr 23;21(6):e47954. doi: 10.15252/embr.201947954 (PMC7271323; doi:10.15252/embr.201947954)
Supplement: Supplementary file 14 — Source Data for Figure 5 [file EMBR-21-e47954-s012.xlsx]

## Sheet: Figure 5
	Fig. 5 A							Fig. 5 B			Fig. 5 D
								WT	KO		GFP	creGFP
								100	35.6019		12.4	7.67
								100	51.9591		13.78	7
								100	69.6935		10.25	8.62
											14.11	9
								Fg. 5 F					Fig. 5 H					Fig. 5 J
								WT	0.465	0.465	0.429		WT		KO			WT	KO
								KO	0.317	0.402	0.281		Fam	Nov	Fam	Nov		1319.79	6485.53
													0	100	19.5266	80.4734		2062.56	4359.48
													47.2583	52.7417	3.24484	96.7552		1659.15	1410.78
													17.2378	82.7622	99.7583	0.241741		1141.23	1141.23
													35.1675	64.8325	42.8928	57.1072		2150.81	4623.19
													15.8584	84.1416	15.8511	84.1489		1542.24	1751.75
													49.3583	50.6417	26.9345	73.0655		1763.92	5209.93
													27.7054	72.2946	36.5476	63.4524			6822.16
															100	0
	Fig. 5 L					Fig. 5 O					Fig. 5 Q
	WT+Scr	KO+Scr	WT+Sh	KO+Sh		AP2WT	AP2KO	AP2WT	AP2KO		AP2WT	AP2KO	AP2WT	AP2KO
	0.292	0.118	0.421	0.356		BACE1WT	BACE1WT	BACE1HET	BACE1HET		BACE1WT	BACE1WT	BACE1HET	BACE1HET
	0.343	0.221	0.26	0.321		2.44262	1.78689	1.84426	1.82787		254330	572524	322070	415509
	0.428	0.322	0.32	0.259		2.18033	1.65574	1.95238	2.06557		416909	515445	427079	235862
	0.383	0.19	0.345	0.223		2.01639	1.82787	1.90909	2.12295		427156	425325	365178	401980
	0.159	0.213	0.298	0.353		2.47541	1.44262	1.62121	1.68853		388859	532870	419590	262210
	0.123	0.248	0.432	0.312		2.03279	1.59836	1.68939	2.10656		517923	368565	300853	354695
	0.321	0.21	0.375	0.437		2.36885	1.48361	2.15151	2.0082		431276	528276	218272	472782
	0.326	0.116	0.134	0.404		2.30328	0.991803	1.65909	1.83607		378262	602490	380873	439520
	0.337	0.255	0.442	0.377		1.86885	1.34426	1.45454	2.38525		432992	590109	465964	496619
	0.515	0.15	0.446	0.21		2.55738	1.5	1.93182	1.95902		345146	759326	438096	464929
	0.389	0.21	0.472	0.301							580362	668920	462585	450322
	0.508	0.336	0.29	0.403							450030	333471	465944	322766
	0.469	0.296	0.235	0.389							363792	434020	457966	344929
	0.435	0.272	0.375	0.524							571434	674306	343850	477936
	0.429	0.278	0.36	0.263									363441	462388
	0.316	0.317	0.446	0.361									392435	419420
	0.478	0.31	0.422	0.337
	0.494	0.288	0.293	0.186
	0.383	0.235	0.374	0.314
	0.391	0.234	0.41
	0.506	0.341	0.543
	0.34	0.216	0.374
	0.364
	0.422
	0.588
